# Supplementary material for: Metal–Organic-Framework-Mediated Fast Self-Assembly 3D Interconnected Lignin-Based Cryogels in Deep Eutectic Solvent for Supercapacitor Applications
Source: Polymers (Basel). 2023 Apr 8;15(8):1824. doi: 10.3390/polym15081824 (PMC10141371; doi:10.3390/polym15081824)
Supplement: Supplementary file 1 [file polymers-15-01824-s001.zip]

Archive with 1 entries (1 files):
- polymers-2272140-supplementary.pdf
